# Supplementary material for: Streptococcus pneumoniae promotes migration and invasion of A549 cells in vitro by activating mTORC2/AKT through up-regulation of DDIT4 expression
Source: Front Microbiol. 2022 Dec 19;13:1046226. doi: 10.3389/fmicb.2022.1046226 (PMC9806147; doi:10.3389/fmicb.2022.1046226)
Supplement: Supplementary file 2 [file Table_2.XLSX]

## Sheet: A549+spn_vs_A549
Supplementary Table 1. Changes in mRNA expression of A549 cells co-cultured with S.pneumoniae for 4 hours compared to the control group.
632 up-regulated genes							158 down-regulated genes
Genes	baseMean (A549+spn)	baseMean (A549)	log2FoldChange	pvalue	padj		Genes	baseMean (A549+spn)	baseMean (A549)	log2FoldChange	pvalue	padj
TMSB4X	207073	101332	1.03105	0.0184039	0.23362		HPGD	9422.26	18968.5	-1.00946	0.0209172	0.247393
TMSB10	166094	60525.7	1.45638	0.0112212	0.181619		LGR4	4605.03	15801.9	-1.77879	0.00852076	0.156754
RPS19	154801	65131.4	1.24899	0.0182857	0.233129		CDC42EP3	2808.17	6126.66	-1.12549	1.70608e-19	7.68516e-17
RPLP1	140768	65998.3	1.09281	0.0167675	0.22422		NBPF1	2763.07	5758.95	-1.05949	0.0177974	0.229619
PTGS2	134095	52857	1.34309	6.74931e-05	0.00406144		ZFP36L2	2492.07	4987.59	-1.00092	8.0375e-05	0.0046933
SERPINE1	113279	48710.2	1.21758	4.772e-07	5.49163e-05		VGLL3	1886.92	4113.27	-1.12419	0.010036	0.171242
DDIT4	83835.4	23444.8	1.83828	2.05212e-30	2.31098e-27		AXIN2	1872.52	3779.97	-1.01331	6.07028e-05	0.00378277
S100A6	75246.5	30121.7	1.32082	0.00721005	0.139851		RNF43	1593.57	5177.33	-1.6999	0.00558384	0.117851
RPS27A	73822.3	33335.5	1.147	0.0139295	0.205053		FLRT3	1518.18	3859.35	-1.34594	2.15853e-11	5.00462e-09
RPS9	72315.3	32815.7	1.13992	0.0234063	0.257492		KITLG	1305.16	3187.22	-1.28799	1.47877e-05	0.00118346
RPS12	64116.7	28706.4	1.15933	0.0176989	0.228909		NKD1	1015.97	2369.99	-1.22188	3.35051e-06	0.000330151
RPS27	64101.5	31294.3	1.03446	0.030984	0.290597		TNFSF15	853.687	2198.32	-1.36451	9.17934e-10	1.83192e-07
RPS20	62578.1	26208.6	1.25562	0.0134932	0.203587		GVQW3	596.651	1215.7	-1.02661	0.0139211	0.205053
RPL18	58423.1	26557.1	1.13744	0.0253567	0.268846		CDH6	590.716	1189.09	-1.00929	9.33095e-12	2.26326e-09
RPS7	57585.5	28084.4	1.03593	0.0219937	0.249896		RAB30	561.879	1133.27	-1.01188	0.000453582	0.0192236
RPL39	56826.7	27939.1	1.02428	0.0134253	0.203197		BAAT	545.403	1992.67	-1.86916	5.16144e-27	4.06877e-24
CXCL8	56795.4	27930.8	1.02391	6.0413e-08	8.39648e-06		PRDM10	487.379	1039.45	-1.09244	7.74337e-05	0.00460444
MT2A	55556.8	20261.6	1.45522	0.00599909	0.122886		B3GALT5	484.776	1163.18	-1.2625	0.023001	0.255017
TAGLN2	54100.6	26517.4	1.02869	0.0109923	0.179708		SLITRK6	448.96	1541.06	-1.77905	1.43148e-05	0.00115147
RPL18A	54011.4	24173.5	1.15984	0.0187892	0.235852		SESN3	393.74	858.059	-1.12354	0.0109795	0.179708
RPL37A	53449.4	23226	1.20244	0.0189254	0.236185		PLCXD3	382.936	874.359	-1.19093	1.69242e-05	0.0013275
RPLP2	52904.1	22466.6	1.2356	0.0196649	0.241453		FIGN	367.81	754.924	-1.03711	0.0103714	0.17451
RPL27	50052.7	23655.2	1.08129	0.0212174	0.248336		SOX2	366.728	1010.18	-1.46236	8.86432e-13	2.32925e-10
IGFBP1	49905.6	14005	1.83325	1.44158e-13	4.05857e-11		KLHDC7A	361.281	777.103	-1.10518	4.88402e-07	5.57982e-05
NDRG1	48840.5	11483.5	2.08852	3.00011e-70	2.36499e-66		EPHA4	182.558	370.239	-1.01975	0.000121615	0.00656638
BHLHE40	48633.5	17346.6	1.4873	4.52826e-10	9.27177e-08		LOC102724488	182.202	485.208	-1.41264	0.0313556	0.291658
TM4SF1	46701.3	22437.1	1.05757	1.25835e-05	0.00104417		CNR1	164.549	389.053	-1.24086	3.85302e-05	0.00262973
S100A10	45658.6	22744.4	1.00537	0.0223481	0.251171		PRICKLE1	157.726	438.703	-1.47524	9.41869e-06	0.000824973
SLC2A1	43606.3	17558.8	1.31234	1.34648e-24	8.49143e-22		CCDC39	156.78	408.299	-1.3803	0.00978627	0.169463
RPL35	42959.2	17504.4	1.29525	0.0159383	0.218994		HLF	155.998	317.238	-1.02378	0.000640727	0.0249744
S100A4	42282	19051.8	1.15011	0.0156935	0.218026		DACT2	141.127	308.476	-1.12905	0.00126671	0.0417804
RPL24	41936	17568.8	1.25517	0.0166002	0.22255		CXXC4	123.217	258.879	-1.07046	0.000313378	0.0142795
SMOX	41267.2	17144.8	1.26722	5.93245e-08	8.35098e-06		MINAR1	115.371	271.49	-1.23353	0.000647883	0.0249744
RPS10	39138.4	17751.5	1.14064	0.0202548	0.244702		UCP3	109.506	263.56	-1.26629	5.44811e-05	0.00349876
RPL38	39078.7	17527.1	1.15679	0.0142709	0.205344		PLIN4	108.766	291.608	-1.42255	7.92056e-05	0.00465953
RPL31	38111	18495.2	1.04306	0.0199239	0.242341		NPY1R	108.173	227.265	-1.07185	0.00032717	0.0147195
MIF	37624.4	17640.5	1.09277	0.0372431	0.310227		FLRT2	98.6787	267.548	-1.43748	5.14086e-05	0.00334921
RPL9	32721.1	15436.8	1.08385	0.0138246	0.204894		PROX2	95.9314	248.414	-1.37203	0.0289089	0.282934
CYBA	32330.1	14450.2	1.16179	0.0288156	0.282934		KCNV1	94.9376	208.613	-1.13576	0.00432565	0.100587
MAFK	31390.2	8989.33	1.80404	5.65988e-21	2.78855e-18		TPTEP2-CSNK1E	85.9085	435.042	-2.34039	0.00157546	0.0496775
RPS13	31322	14391	1.12201	0.0143879	0.206522		NYNRIN	74.7262	188.367	-1.33326	0.00056704	0.0225756
IER3	30858.9	6304.9	2.29113	1.24002e-14	3.75964e-12		SERPINF1	71.2132	157.864	-1.14806	0.015071	0.213294
RPS25	29634.6	13769.8	1.10577	0.0126195	0.195442		RYR3	70.7644	153.261	-1.11368	0.029498	0.28637
MYADM	29254.2	11320.5	1.36973	6.99524e-21	3.34203e-18		NAALAD2	70.0787	195.559	-1.47947	5.99258e-05	0.00374917
UBA52	28264	13160.8	1.10271	0.0284884	0.282934		LOC441155	69.9238	160.078	-1.19429	0.0232595	0.256261
RPS15	27979.6	13243.3	1.07911	0.0382997	0.313115		MUC20	68.0883	192.244	-1.49559	0.000449956	0.019173
LGALS1	27907.4	13279.5	1.07145	0.0142253	0.205145		PIANP	67.7049	147.884	-1.12641	0.00159224	0.0500066
ENO2	27845.1	11731.9	1.24699	8.39185e-16	2.94013e-13		ANKRD1	67.091	246.293	-1.87716	1.30747e-06	0.000139281
RPS21	27795	10552.1	1.39729	0.00903648	0.161897		SOX7	66.4684	138.959	-1.0639	0.00350111	0.0866537
GPRC5A	26557.2	11574.4	1.19819	1.46611e-08	2.28858e-06		CD226	66.1774	165.227	-1.321	4.15639e-06	0.000394757
ANGPTL4	26509.7	1150.82	4.52576	1.88007e-26	1.41149e-23		LRGUK	64.623	130.862	-1.01661	0.0166762	0.223378
SLC2A3	25545.4	7786.52	1.71403	4.13883e-32	5.01944e-29		LRRC66	64.0431	139.973	-1.12654	0.000259393	0.0125169
ERRFI1	25505.7	8815.23	1.53275	1.28524e-11	3.07016e-09		EGF	57.5171	115.718	-1.00746	0.00327028	0.0828121
CIB1	25222.2	12146.3	1.05418	0.0131686	0.200208		GAL3ST2	51.6316	142.767	-1.46615	0.0234692	0.257492
COX6B1	25129.3	12264.7	1.03485	0.0317096	0.291689		SCN3B	46.9764	100.67	-1.09968	0.00823665	0.153117
EFNA1	24754.9	8873.12	1.48018	1.70417e-08	2.60854e-06		DIO3	46.7681	97.2247	-1.05383	0.0295385	0.286411
CRIP1	24601.5	8943.96	1.45975	0.00971747	0.168915		FILIP1L	45.3146	183.612	-2.01682	1.09609e-09	2.10744e-07
HILPDA	23999.5	5205.62	2.20486	3.30109e-29	3.25281e-26		OLFML2B	43.5028	101.218	-1.21652	0.022683	0.25311
ADM	23269.8	3001.12	2.95486	1.01119e-24	6.64269e-22		C2orf66	40.5593	92.3106	-1.18497	0.00171097	0.0526669
FAU	22757.4	11101.7	1.03555	0.0202269	0.244585		THBS2	37.6242	91.395	-1.27874	0.00892453	0.160438
LIF	21318.1	8856.74	1.26724	3.5853e-13	9.91681e-11		ASPDH	36.7272	76.4164	-1.05505	0.0213589	0.248336
STC1	20287.7	3315.27	2.61343	1.70253e-28	1.57894e-25		CALHM5	36.5736	101.609	-1.47514	0.0292193	0.284648
CSTB	19914.9	9461.64	1.07367	0.00725332	0.1402		SYT2	36.4793	90.1106	-1.3021	0.0483029	0.337185
SNRPD2	19868.6	9805.07	1.01889	0.0482368	0.337185		RAG1	35.73	105.275	-1.55667	0.00454635	0.103018
RPL36	19556	8053.26	1.27996	0.0137748	0.204701		GNG3	33.6879	71.7271	-1.08905	0.0144467	0.206873
RPL35A	19335.5	8606.63	1.16772	0.00872428	0.158647		H3C6	31.2341	84.2859	-1.43093	0.00434444	0.100727
ZFP36	19229.7	4291.97	2.16361	1.62145e-63	6.39093e-60		SLC23A3	30.5807	68.0688	-1.1557	0.0218504	0.249633
PLIN2	18932.3	5368.45	1.81823	8.81559e-24	5.34564e-21		SLC15A2	30.1867	95.7356	-1.66695	4.97054e-05	0.00327889
MT1X	18729.9	3833.41	2.28864	2.98988e-05	0.00215573		EN1	30.0815	63.2915	-1.07412	0.0384545	0.313207
NR4A1	18572.9	1408.99	3.72044	2.26482e-76	3.57071e-72		SEMA6A	29.3828	61.3077	-1.05857	0.0419524	0.323114
EDF1	18179.6	8401	1.11368	0.0275472	0.278404		DNAJC28	25.6067	57.622	-1.17281	0.0427926	0.324828
RPL34	18030.8	7789.08	1.21093	0.00964402	0.168567		DCAF4L1	25.0349	81.6794	-1.70607	9.49257e-06	0.00082685
DHRS3	17591.8	8549.18	1.04103	0.00643621	0.129596		SCEL	23.4372	66.7789	-1.50959	0.0449776	0.330884
JUNB	17455.3	8636.47	1.01514	0.00167505	0.051994		IGSF9	23.2792	62.9873	-1.4378	0.00882978	0.159332
ATP5F1E	17347	6690.1	1.37458	0.00782199	0.147868		ST8SIA1	22.4026	73.4695	-1.71305	0.00318365	0.0813508
PPDPF	16930.3	8218.28	1.04269	0.0241195	0.259923		ADAMTS6	22.2238	49.4914	-1.15245	0.0448114	0.330884
DUSP1	16812.6	5406.01	1.63694	9.93444e-40	1.95783e-36		TENT5C	20.6413	80.1902	-1.95542	0.0140419	0.205145
RPS29	16677.2	6629.97	1.3308	0.00870417	0.158464		DTNA	18.8182	63.0193	-1.74346	0.00266609	0.0717296
JUN	16480.1	4980.67	1.72639	3.27528e-40	7.37687e-37		TTYH1	18.6712	56.1617	-1.58653	0.0136756	0.20437
PLAUR	16271.7	4758.35	1.77379	3.36011e-09	6.15993e-07		TAS2R10	15.9956	56.343	-1.81677	0.00305993	0.0796088
STC2	16270.6	4095.67	1.99012	5.9073e-33	7.76121e-30		APLNR	15.7754	57.2451	-1.85982	0.0237617	0.258417
C19orf33	16001.9	6193.98	1.3693	0.0118616	0.188329		PTPRQ	14.522	38.9574	-1.42376	0.0131246	0.199732
GLRX	15734.5	6502.29	1.27489	2.47841e-05	0.00185188		TMED6	13.4228	37.8828	-1.50085	0.0211184	0.247917
EFHD2	15197.3	7582.18	1.00312	1.40056e-05	0.00113237		SARDH	12.9901	38.676	-1.57452	0.0148037	0.210456
POLD4	15054.1	7341.64	1.03597	0.0297278	0.28701		SLC25A53	12.8902	34.6364	-1.42705	0.0112647	0.181966
H1-10	14850	7357	1.01327	0.0170251	0.22496		SEMA3G	12.5087	40.9313	-1.70694	0.0416248	0.322168
ETFB	14542.1	7249.06	1.00435	0.0390853	0.315202		SGCZ	12.4149	42.964	-1.78847	0.0105287	0.175934
KLF10	14047.3	5739.34	1.29136	5.84161e-05	0.00366928		LRRC69	10.2332	36.1936	-1.8245	0.0113314	0.182762
APOL2	13655.9	5038.86	1.43838	5.04362e-16	1.80722e-13		ERV3-1-ZNF117	10.2054	57.7664	-2.50323	0.00482823	0.108128
SSR4	13504.7	6525.74	1.04924	0.0352905	0.304371		H2AC15	10.1416	37.4526	-1.88336	0.00261027	0.0709625
CCL2	13486.2	6619.65	1.02664	3.01562e-05	0.0021608		LYZ	10.0183	92.1774	-3.19843	0.00581194	0.120409
LRRC75A	13474.9	6600.96	1.02953	0.0352702	0.304371		GOLGA8H	9.68127	68.402	-2.818	0.0117738	0.18769
DUSP5	13300.9	3215.01	2.04858	1.14525e-67	6.01866e-64		CKLF-CMTM1	9.02431	27.5218	-1.60816	0.0454522	0.33097
TUBA4A	12979.7	3639.14	1.83458	0.00112767	0.0383164		LYG2	7.86301	22.0274	-1.48705	0.0394566	0.316604
ARL6IP4	12430.9	6096.55	1.02785	0.0424771	0.323945		ZFP57	7.10127	32.3242	-2.18678	0.0172419	0.225777
VEGFA	12079.2	3791.69	1.67164	1.39603e-16	5.50245e-14		ADRA2A	6.21188	37.5748	-2.59326	0.033598	0.300287
ELOB	11849.6	5751.55	1.0428	0.0480004	0.337143		ADA2	5.57297	44.7607	-3.00741	0.0434484	0.327598
MZT2B	11680.1	4654.64	1.32731	0.0207962	0.247211		ZBTB8B	5.48931	18.9848	-1.78922	0.0246184	0.26332
STEAP2	11306.8	4779.97	1.24216	5.04528e-06	0.000473476		CEP295NL	4.68357	28.5931	-2.60771	0.0157509	0.218026
TIPARP	11261.3	3900.97	1.52949	6.01887e-07	6.77811e-05		ECM2	4.36895	44.696	-3.35897	0.00325525	0.0826446
UQCRQ	11036.9	4863.02	1.1824	0.0168871	0.22444		SLC17A4	3.96761	18.4748	-2.22502	0.0452045	0.330953
CFD	10544.4	4928.81	1.09715	0.0450164	0.330884		CD6	3.16494	24.5487	-2.95646	0.0358969	0.30599
PPP1R15A	10485.3	3483.34	1.58981	1.12754e-15	3.78229e-13		STAB1	3.11916	39.1838	-3.64897	0.0354878	0.305117
ATP5MF	10339.1	5148.76	1.0058	0.0230928	0.255317		KLRK1	2.71604	86.5709	-4.98868	7.38152e-06	0.000657497
SEC61G	10095.8	4256.36	1.24605	0.00435278	0.100772		SLCO1C1	2.70282	28.5969	-3.39349	0.000405071	0.0174968
NDUFB11	9980.66	4404.72	1.18007	0.0204755	0.245822		SPATA46	2.3737	16.3811	-2.79351	0.021251	0.248336
SHB	9903.02	4890.9	1.01775	1.03152e-06	0.000112937		IL16	2.00669	28.7592	-3.84751	0.0362287	0.307418
PHPT1	9842.93	4131.78	1.25231	0.0106576	0.177113		PCSK2	1.94948	53.1629	-4.76775	0.033201	0.29901
C12orf57	9764.25	4650.74	1.07004	0.046545	0.333407		C1orf194	1.93625	13.7671	-2.82064	0.0217766	0.249633
RPS28	9672.56	4105.71	1.23626	0.022878	0.254189		IMPG2	1.60536	17.4314	-3.454	0.0217943	0.249633
GUK1	9659.2	4489.96	1.10519	0.0111079	0.18073		KLHL34	1.55958	14.0761	-3.17283	0.0376437	0.311177
COX5B	9287.97	3968.14	1.22688	0.0119854	0.189151		ARHGAP36	1.53314	55.3838	-5.16861	0.0222039	0.250585
NOL3	9251.6	3486.52	1.40791	0.00052785	0.0214487		CHRNA4	1.53314	15.9518	-3.36631	0.0298594	0.28723
FOS	9243.38	579.939	3.99523	1.99782e-60	6.29954e-57		ZDHHC15	1.53314	15.0671	-3.28432	0.037843	0.312209
IGFBP6	9230.11	4497.87	1.03709	0.0372162	0.310227		FCGR3A	0.77979	32.3831	-5.37319	0.0205785	0.246348
TRIB3	9215.25	3443.51	1.42011	1.48877e-07	1.87776e-05		H2BC7	0.77979	12.5982	-4.01487	0.0287936	0.282934
C15orf48	9048.99	3475.04	1.38071	0.00041504	0.0178298		LAMA1	0.766568	10.6226	-3.77651	0.0276974	0.279742
GSTO1	9011.03	4369.78	1.04411	0.0218439	0.249633		HSFX2	0.401339	60.3341	-7.16347	4.91376e-08	7.10737e-06
JUND	8932.82	4442.45	1.00776	0.0226846	0.25311		PTPRCAP	0.389895	24.1342	-5.84176	0.00874172	0.158657
NDUFA13	8675.93	3961.4	1.13099	0.0219581	0.249835		TMEM132E	0	21.9719	-6.66803	1.33527e-05	0.00108514
GDF15	8630.98	3628.93	1.24996	0.000650975	0.0250324		RGS7	0	15.1274	-6.13005	0.000300245	0.0139225
ATP5MC1	8336.41	4113.46	1.01905	0.0237269	0.258342		SLC22A14	0	14.5521	-6.07421	0.00111542	0.037982
TP53I13	8057.6	3954.92	1.02669	0.0243108	0.261509		ZNF681	0	13.0861	-5.91853	0.00128451	0.0421908
ANAPC11	7867.03	3755.74	1.0667	0.0318898	0.292651		APOBEC3G	0	18.6705	-6.4315	0.00236101	0.0661614
SLPI	7799.41	3613.75	1.10985	0.0199364	0.242341		SGCG	0	9.77815	-5.50073	0.0039712	0.0940648
RASSF7	7504.89	3099.78	1.27565	0.00530468	0.114724		CYP3A7-CYP3A51P	0	31.1405	-7.1712	0.00438136	0.100989
TSPO	7467.5	3519.68	1.08516	0.0349822	0.304371		PTGIS	0	9.51504	-5.45904	0.0050062	0.110854
UQCR11	7218.61	3172.33	1.18615	0.0211005	0.247891		URGCP-MRPS24	0	25.2183	-6.86788	0.00516111	0.112913
PCSK1N	7080.64	2976.97	1.25003	0.0363511	0.307959		ADAMTSL1	0	8.9311	-5.37005	0.00517312	0.112923
UBL5	6988.68	2791.67	1.32388	0.00517845	0.112923		LDLRAD1	0	10.3637	-5.5829	0.0055746	0.117851
TOMM7	6928.09	3002.61	1.20623	0.00949151	0.16639		H4C1	0	9.07989	-5.39274	0.00602626	0.123165
FAM162A	6926.53	2554.08	1.43931	3.95482e-05	0.00267604		GIMAP5	0	24.2505	-6.80977	0.00798429	0.150215
NDUFB2	6926.23	2975.33	1.219	0.0164832	0.222038		PLCL1	0	9.30203	-5.42625	0.00809473	0.15175
COX7A2	6897.83	3203.16	1.10662	0.0423118	0.323928		CD93	0	24.3217	-6.81409	0.0124052	0.193452
H2AJ	6836.3	3095.99	1.1428	0.022458	0.251651		CD163	0	18.1858	-6.39446	0.0224074	0.251263
ANKZF1	6812.61	2787.83	1.28905	1.89508e-07	2.3342e-05		CCDC169-SOHLH2	0	14.0139	-6.01969	0.0287157	0.282934
EIF4EBP1	6643.23	3233.74	1.03866	0.023947	0.258595		SCUBE1	0	12.6288	-5.86808	0.0349949	0.304371
NENF	6557.36	2856.54	1.19883	0.0186673	0.23507		LCK	0	14.2529	-6.04273	0.0381141	0.312647
SLX1A	6495.6	66.3591	6.61307	6.41782e-06	0.000574905		PLGLB1	0	56.1923	-8.02299	0.0400811	0.318429
NDUFA11	6454.15	2824.35	1.19229	0.0259781	0.271548		SLAMF6	0	11.8918	-5.78114	0.0497163	0.340648
ATP5MD	6324.9	2777.09	1.18744	0.00942469	0.166048		CHST8	0	4.98642	-4.52979	0.0485388	NA
EGLN3	6225.87	2463.5	1.33744	2.08311e-05	0.00160207		IZUMO1	0	5.11634	-4.56485	0.0456465	NA
CA9	6220.15	2685.89	1.21153	0.00152568	0.0484956		CH25H	0	5.45982	-4.65772	0.0402656	NA
KRTCAP2	6208.36	2945.24	1.07581	0.0315422	0.291658		IL13	0	5.52667	-4.67842	0.0405936	NA
SDSL	6073.98	2383.44	1.34957	0.00304562	0.0793673		CLEC7A	0	5.56282	-4.68718	0.0367766	NA
RNF181	6052.1	2818.58	1.10244	0.0107059	0.177113		RPTN	0	5.67546	-4.71492	0.0459486	NA
PPP1R3C	6035.86	1716.87	1.81386	1.52749e-29	1.60549e-26		KCNG4	0	5.90681	-4.77288	0.0290875	NA
TMA7	6004.93	2509.85	1.25854	0.0155332	0.217028		FCRL6	0	5.92515	-4.77709	0.0311216	NA
NDUFS6	5982.92	2641.25	1.1796	0.0344106	0.303001		CCR4	0	6.09175	-4.81522	0.0334649	NA
AURKAIP1	5975.11	2742.61	1.12339	0.038359	0.313138		PI15	0	6.12895	-4.82363	0.0331824	NA
NDUFA2	5857.71	2907.75	1.01041	0.0451969	0.330953		ZNF439	0	6.30686	-4.86609	0.0245871	NA
NT5C	5849.33	2733.33	1.09758	0.0189663	0.236381		LOC389199	0	6.47242	-4.90212	0.0356833	NA
MMP24OS	5830.18	2905.83	1.00458	0.0410261	0.320207		SNX20	0	6.61366	-4.9344	0.0211893	NA
FA2H	5686.78	2417.07	1.2344	1.94883e-14	5.79723e-12		ZNF536	0	6.84554	-4.98467	0.0211424	NA
PIM1	5489.9	2318.89	1.24333	1.33815e-07	1.70139e-05		FAM9B	0	7.24832	-5.07141	0.019681	NA
KCTD11	5480.47	2049.34	1.41923	2.18113e-23	1.27362e-20		TLX1	0	7.60143	-5.13697	0.0164863	NA
ZNHIT1	5468.86	2535.94	1.1087	0.0394868	0.316657		NCAN	0	7.81445	-5.17733	0.00925624	NA
PFKFB4	5446.32	1857.25	1.55217	2.80724e-22	1.58068e-19		ALKAL2	0	8.05597	-5.2192	0.0114815	NA
UXT	5353.76	2568.25	1.05974	0.0191325	0.237327
MRPL33	5299.81	2601.92	1.02634	0.0182278	0.232864
MZT2A	5228.16	2178.99	1.26262	0.0238486	0.258417
LAMTOR4	5223.3	2507.15	1.05889	0.0487857	0.338364
S100A13	5193.32	2255.27	1.20332	0.0173747	0.226223
NDUFAF8	5180.54	2539.67	1.02843	0.0389589	0.314826
ATP5F1D	5117.54	2429.53	1.07474	0.0454032	0.33097
NAB2	5021.72	1554.08	1.69212	4.57227e-21	2.32537e-18
MRPL41	5003.81	2158.11	1.21324	0.0376074	0.311177
NSMCE1	4957.86	2340.27	1.08299	0.0161673	0.219925
FABP5	4885.42	2412.98	1.01762	0.00981351	0.169463
SERTAD2	4873.18	2361.26	1.04536	0.000141985	0.00741239
MXI1	4818.18	2285.83	1.07581	1.00246e-15	3.43581e-13
ALDOC	4784.34	2201.48	1.11981	0.000183287	0.00927835
TMEM258	4776.8	2208.29	1.1131	0.0220663	0.250326
RARA	4726.06	2221.17	1.08931	6.45607e-09	1.10637e-06
GADD45GIP1	4681.95	1940.22	1.27085	0.031277	0.291658
CITED2	4667.5	1533.77	1.60556	7.405e-17	2.99352e-14
SELENOW	4644.97	2222.81	1.06326	0.0238251	0.258417
SELENOH	4623.95	2169.74	1.09158	0.0438066	0.328807
TMEM256	4555.76	1882.97	1.27466	0.0116365	0.186066
ROMO1	4492.07	1927.57	1.22057	0.0267419	0.272888
INSIG2	4457.93	2099.81	1.08599	2.61334e-16	1.00492e-13
SLC16A6	4447.82	1239.27	1.84355	9.70838e-13	2.46875e-10
C9orf16	4368.1	2049.34	1.09181	0.0418362	0.322853
MCRIP1	4357.08	2064.77	1.07731	0.0403858	0.319596
FKBP2	4332.71	1566.73	1.46748	0.00862709	0.15779
COMMD6	4331.52	1780	1.283	0.0168977	0.22444
GRPEL1	4293.2	2119.13	1.01856	0.000227366	0.011308
C17orf49	4252.65	2043.85	1.05704	0.0271206	0.276038
NR4A2	4238.24	635.569	2.73735	6.20063e-28	5.14521e-25
HYPK	4191.52	1904.72	1.13787	0.0205284	0.245936
JMJD6	4183.18	2059.04	1.02257	2.99732e-06	0.000299087
NAA38	4142.91	1953.81	1.0843	0.0397133	0.317505
REX1BD	4139.56	1735.65	1.25397	0.0238394	0.258417
TRADD	4099	1761.52	1.21841	0.0123505	0.193173
METTL26	4098.17	1819.81	1.17116	0.018922	0.236185
RAB4B	4085.72	1951.27	1.06612	0.00998613	0.170576
TYMP	4026.71	1796.88	1.16408	0.0171149	0.225237
EPOP	3903.35	1816.59	1.10347	5.4288e-05	0.00349876
SLIRP	3874.79	1448.61	1.41943	0.0155689	0.217028
C11orf98	3818.37	1745.51	1.12926	0.0172719	0.225983
LAGE3	3802.62	1776.45	1.09795	0.0296821	0.286745
CCDC85B	3772.29	1131.56	1.73711	0.00450741	0.102842
C1orf122	3771.82	1700.65	1.14914	0.0391254	0.315364
PSMB10	3712.21	1736.83	1.09577	0.0138761	0.204894
EGR1	3711.65	353.763	3.3922	9.35155e-22	5.08402e-19
CCL20	3666.79	1357.58	1.43331	3.02197e-10	6.43843e-08
IFI6	3621.31	1653.98	1.13057	0.0156138	0.217279
NDUFB1	3583.66	1674.54	1.09761	0.0289249	0.282934
F8A1	3579.12	101.773	5.13621	5.76213e-05	0.00364842
MRPL52	3568.13	1734.6	1.04053	0.0261917	0.272207
MTFP1	3555.57	1624.6	1.12995	0.00794066	0.149573
HINT2	3504.57	1572.08	1.15652	0.0282567	0.282317
CSRNP1	3502.41	1400.1	1.32265	4.02599e-14	1.15407e-11
MRPL14	3488.82	1220.34	1.51548	0.00340883	0.0853074
ATOX1	3482.42	1560.86	1.15772	0.0324302	0.29568
SELENOM	3442.67	1395.45	1.30276	0.0169388	0.22444
RPL22L1	3420.33	1307.79	1.38706	0.00147075	0.0472009
RGS2	3419.16	1277.92	1.41975	4.04166e-07	4.72006e-05
GAL3ST1	3416.96	1643.77	1.05566	0.0141847	0.205145
BCL7C	3401.47	1591.28	1.09594	0.0466245	0.333522
FOSL1	3393.15	836.354	2.02054	1.68828e-15	5.54528e-13
C4orf48	3360.67	1212.54	1.4707	0.0240047	0.258863
MAFF	3305.52	1273.93	1.37556	1.5496e-20	7.18557e-18
UPP1	3224.88	1124.21	1.52034	0.000235133	0.0116576
PSMG3	3204.41	1369.08	1.22681	0.0105517	0.175934
SERTAD1	3155.53	1092.66	1.52998	0.00077355	0.0288317
BLOC1S1	3148.26	1487.68	1.08144	0.0208644	0.247393
PPFIA4	3143.87	725.493	2.11565	2.20196e-28	1.92867e-25
HK2	3140.86	465.763	2.75354	3.21106e-14	9.37511e-12
MICOS10	3134.48	1525.74	1.03871	0.0297466	0.287017
RIN1	3106.77	1067.71	1.54077	2.66836e-06	0.000269676
FOSB	3085.31	114.779	4.75071	2.85203e-25	1.95501e-22
ATP5ME	3079.93	1244.52	1.30723	0.00987334	0.17006
G0S2	3072.13	1354.42	1.18145	0.000970981	0.0340946
RELT	3042.78	1143.97	1.41164	4.16795e-26	2.9869e-23
SLC35E2B	2904.25	1153.21	1.33245	0.00369477	0.0901729
NME3	2896.28	1301.78	1.15369	0.0388002	0.313917
SDF2L1	2868.64	1363.08	1.07347	0.0408222	0.319596
PIGA	2790.97	1263.14	1.14384	8.75876e-05	0.00500328
NUDT22	2773.24	1386.43	1.00014	0.0204551	0.245805
UQCC3	2739.43	1274.34	1.10407	0.0412548	0.320614
ATF3	2707.97	273.856	3.30692	1.71761e-38	3.00888e-35
SIGIRR	2630.93	1196.17	1.1371	0.0209166	0.247393
ARL4D	2607.69	1282.63	1.02357	0.000531379	0.0215366
TMEM160	2607.16	959.634	1.44186	0.0198079	0.241711
TSC22D3	2600.63	1195.1	1.12193	7.34335e-08	9.89532e-06
CKB	2596.78	1008.47	1.36448	0.00279769	0.0745074
H1-2	2579.68	749.59	1.78307	0.0005606	0.0224896
CHCHD10	2533.99	1124.46	1.17214	0.0351317	0.304371
DCXR	2530.16	1192.49	1.08518	0.0301256	0.287816
EFNA3	2523.22	574.485	2.13494	1.10695e-10	2.45806e-08
BOLA3	2511.9	1173.77	1.09759	0.0168425	0.22444
NDUFA3	2509.82	1210.78	1.05158	0.0300836	0.287816
PAXX	2508.28	1037.65	1.27332	0.022342	0.251171
MRPL23	2495.65	912.254	1.45185	0.0219491	0.249835
NTHL1	2480.56	1189.61	1.06012	0.0473626	0.336208
PHLDA2	2474.24	914.264	1.43625	0.00238503	0.0666113
MICOS13	2406.15	1050	1.19625	0.0303324	0.289129
POLE4	2398.58	1098.6	1.12648	0.029878	0.28723
SOWAHC	2397.51	1191.84	1.00833	0.000361033	0.0158553
PPP1R14A	2396.34	1149.69	1.05952	0.0350956	0.304371
NFIL3	2386.86	1121.17	1.08996	3.97551e-10	8.35705e-08
PDXP	2377.72	849.277	1.48503	3.12525e-08	4.64836e-06
CARD19	2362.81	1066.45	1.14761	0.00345974	0.0858996
COMTD1	2348.93	959.879	1.29104	0.0186127	0.234797
PDGFB	2343.08	601.526	1.96213	1.3415e-36	2.11501e-33
TMEM265	2324.56	1069.44	1.12006	0.00756735	0.143884
TMEM134	2295.78	930.994	1.30204	0.0130905	0.199732
PER1	2283.77	818.268	1.48122	1.81125e-11	4.26211e-09
HES4	2269.74	749.818	1.59786	0.00127785	0.0420597
PRR7	2223.27	1004.29	1.14647	0.031573	0.291658
C8orf58	2222.41	903.122	1.29889	4.07961e-05	0.00274868
COPS9	2220.98	762.131	1.54304	0.00980804	0.169463
PPP2R5B	2214.98	1052.97	1.07275	3.49749e-08	5.15341e-06
QPCTL	2172.87	1040.92	1.06166	0.000396778	0.0172807
POU5F1	2139.59	512.77	2.06089	1.08453e-09	2.10744e-07
TMEM158	2076.92	666.376	1.64002	0.000442765	0.0189691
NDUFA7	2075.16	1004.77	1.04631	0.0285244	0.282934
FAM174C	2038.57	882.878	1.20723	0.0408263	0.319596
CHCHD5	2003.87	846.598	1.24294	0.0172369	0.225777
BCL2A1	1982.2	666.575	1.57199	1.05777e-06	0.000115013
IL1A	1955.68	648.514	1.5922	2.77577e-12	6.83793e-10
FBXL15	1954.96	894.896	1.12728	0.035131	0.304371
UQCC2	1894.96	828.285	1.19389	0.0142211	0.205145
F3	1892.93	353.605	2.4211	3.25384e-16	1.22143e-13
TMEM74B	1858.72	565.438	1.71689	0.00294762	0.0773248
MTLN	1782.76	706.947	1.3344	0.0125539	0.195
CCL5	1779.89	708.161	1.32971	2.89726e-05	0.00211473
RPL36A-HNRNPH2	1773.91	434.496	2.02963	0.00577852	0.120108
RAB43	1773.31	525.325	1.75527	0.00200179	0.0591632
PET100	1749.25	764.07	1.1949	0.0152213	0.214651
NR0B1	1747.17	865.129	1.01388	0.00560244	0.117928
ISG15	1729.2	672.929	1.3615	0.00482261	0.108128
CLEC2B	1726.85	446.287	1.9519	1.30297e-05	0.00106993
SAP30	1721.93	766.918	1.16661	0.000273918	0.0130471
CCDC107	1697.61	544.47	1.64043	0.000115887	0.00632207
SGPP2	1668.39	661.749	1.33416	1.75346e-06	0.000181875
ING1	1668.34	818.224	1.02764	1.1649e-09	2.21275e-07
IL1B	1660.05	558.651	1.57122	3.43521e-19	1.50443e-16
ZNF593	1648.28	646.06	1.35114	0.0112306	0.181619
IFI27L2	1618.1	674.435	1.26241	0.0212727	0.248336
COMMD1	1617.33	778.247	1.05514	0.0190476	0.237018
LUZP6	1609.39	340.402	2.24151	0.000727607	0.027313
FOXD1	1585.59	439.612	1.85071	4.28536e-07	4.96787e-05
NPIPB4	1571.1	409.759	1.93937	0.00174674	0.0532673
HOXA13	1566.24	622.776	1.33081	9.65717e-19	4.115e-16
MDP1	1554.59	689.143	1.17351	0.0107982	0.177894
GATA6	1489.78	696.333	1.09788	3.98144e-08	5.81216e-06
NUDT2	1483.19	738.831	1.00536	0.00544977	0.116582
MRPL54	1470.47	571.359	1.36381	0.0160711	0.219564
DPM3	1460.17	656.362	1.15347	0.0221162	0.250326
RPL39L	1408.05	666.183	1.07962	0.0386216	0.313367
PSMB9	1405.04	647.383	1.11786	0.000683392	0.0259623
F12	1386.69	686.652	1.01384	0.0488851	0.338364
SLC25A45	1371.75	629.394	1.12398	0.000136547	0.00717598
CSF3	1370.2	465.729	1.55682	7.82201e-05	0.00461879
TFF1	1345.59	469.675	1.51835	0.00105144	0.0365132
PET117	1334.86	634.894	1.0719	0.00377705	0.091473
PTPRH	1332.48	482.284	1.46567	2.15026e-12	5.38111e-10
S100P	1322.32	550.313	1.26459	0.0157649	0.218026
INAFM1	1312.16	483.432	1.44047	0.0112317	0.181619
RAB20	1298.34	319.336	2.0235	6.4102e-08	8.78811e-06
ISG20	1274.62	473.859	1.42752	0.000309305	0.0141759
BARX1	1272.75	396.797	1.68125	0.00111472	0.037982
AAMDC	1266	624.829	1.01858	0.0348846	0.304371
RPP21	1243.26	617.413	1.00972	0.0379911	0.31237
EVA1B	1211.28	591.779	1.03339	0.0355148	0.305117
RNF122	1208.67	488.23	1.30773	1.50983e-08	2.33372e-06
FXYD2	1188.02	534.382	1.15246	0.0236491	0.257817
METRNL	1174.4	510.9	1.20079	0.00597554	0.12283
XAGE1B	1168.09	555.662	1.07206	0.0475745	0.336317
SLC16A9	1164.63	496.153	1.23094	0.000248566	0.0120953
TPPP3	1154.75	476.862	1.27584	0.00450068	0.102837
FAM131C	1144.61	553.018	1.0493	0.0050833	0.111776
PAM16	1121.47	494.3	1.18182	0.0486802	0.338288
NFKBID	1094.11	544.82	1.00596	1.05289e-07	1.37189e-05
DHRS4L2	1090.75	434.919	1.32611	0.0216933	0.249633
BATF3	1059.46	471.525	1.16773	0.0150646	0.213294
INAFM2	1044.11	389.569	1.42272	4.93865e-13	1.34246e-10
ENDOG	1035.74	464.04	1.15832	0.026599	0.272299
RRAD	1031.65	215.074	2.26197	1.14113e-07	1.46269e-05
CTXN1	1029.47	478.623	1.10498	0.043881	0.328807
CNFN	1017.24	475.838	1.09598	0.047517	0.336252
H2AC18	1016.62	371.363	1.45265	0.00105836	0.0366726
MFSD2A	1013.17	470.451	1.10663	3.14814e-06	0.000312161
DDIT3	1000.05	497.71	1.00656	0.00970526	0.168915
ZNRD1	998.459	487.469	1.03422	0.0162261	0.220087
C16orf74	994.391	468.838	1.0846	0.0236023	0.257817
LRMDA	991.09	470.937	1.07322	0.0112219	0.181619
LTB	990.059	441.577	1.16483	0.0123207	0.192898
DNLZ	977.639	446.889	1.12923	0.0306805	0.289994
ANKRD37	974.244	93.8494	3.37542	3.67129e-16	1.34608e-13
SAPCD1	943.127	395.665	1.2531	0.0137588	0.204701
ZNF688	939.734	445.35	1.07711	0.0309431	0.290464
RILP	922.406	428.541	1.10614	0.0170867	0.225223
NOCT	900.043	368.532	1.28845	0.000236322	0.0116798
USE1	896.523	436.95	1.03666	0.0185014	0.234292
NFATC2	895.117	385.489	1.21604	0.000331769	0.0148599
MAF	888.007	403.139	1.13897	2.97688e-10	6.42926e-08
IL6	879.22	415.788	1.08013	9.09173e-08	1.20454e-05
RFX2	873.365	418.984	1.05934	1.16987e-08	1.88206e-06
SDHAF4	870.412	393.077	1.14686	0.00578982	0.120108
NR4A3	869.823	31.5392	4.77956	3.07744e-53	8.08648e-50
MAP1LC3A	848.142	355.309	1.25506	0.0195956	0.241174
SH2B2	845.137	367.94	1.19931	0.00271564	0.0726905
MT1F	844.433	341.64	1.30554	0.00822838	0.153117
C11orf86	843.428	264.107	1.67476	0.00073554	0.0275452
PDE9A	832.932	380.442	1.12995	0.00147297	0.0472009
SCX	821.128	367.253	1.16084	0.0459763	0.332505
S100A9	790.96	322.344	1.2947	0.00309453	0.0802441
NGFR	787.647	127.651	2.62631	6.18455e-35	8.86414e-32
ACYP1	781.128	389.039	1.0055	0.0069158	0.136351
TLE6	778.733	302.675	1.36328	0.000100391	0.00563261
NOS2	760.691	361.941	1.07136	0.000874263	0.0314306
SPRY1	754.9	350.979	1.10424	1.91661e-06	0.000197498
SAA1	713.594	308.091	1.21158	0.00997521	0.170574
GPR146	703.859	221.373	1.66873	2.66198e-06	0.000269676
CACNA1B	701.501	52.0133	3.75064	1.68303e-09	3.15889e-07
LOX	696.651	303.333	1.19952	2.19879e-05	0.00166664
TNFAIP6	688.178	291.47	1.23846	7.7685e-05	0.00460444
ADORA2A	686.461	338.325	1.0212	5.78007e-08	8.20978e-06
HSPE1-MOB4	678.527	83.5165	3.02224	2.10702e-17	8.74193e-15
VGF	663.167	259.616	1.35269	0.00339379	0.0850659
PRSS53	654.899	265.003	1.30559	1.26813e-06	0.000136009
SMIM6	649.657	294.558	1.14101	0.0279576	0.281289
ATP5MF-PTCD1	644.028	223.653	1.52593	0.000132018	0.00698457
NYAP1	637.278	280.842	1.18287	6.84762e-09	1.14851e-06
SH3D21	634.634	307.838	1.04391	0.0154345	0.216688
HOXD9	633.816	215.626	1.55512	0.00027757	0.0131729
ARID5A	633.277	218.27	1.53705	0.000157903	0.0081623
B3GNT4	628.178	238.614	1.39595	0.000519916	0.0212902
CXCR4	616.766	177.937	1.79445	2.6718e-07	3.19118e-05
N4BP3	615.038	262.19	1.23003	3.01859e-11	6.89726e-09
SLC16A14	612.16	267.357	1.19499	0.000211082	0.0105648
CSF2	606.411	81.008	2.90327	3.75965e-11	8.4678e-09
DUSP15	599.79	171.397	1.80678	0.00275604	0.0735224
CDKN2D	592.259	266.938	1.14948	0.00633129	0.127809
C6orf226	580.28	252.376	1.20098	0.0111304	0.18091
APOC1	571.047	214.048	1.41586	0.00575039	0.12008
ZNF765-ZNF761	563.814	209.095	1.43053	0.0345187	0.303187
C19orf81	542.792	220.863	1.2972	0.0305105	0.289431
MESP1	526.254	229.562	1.19628	0.0406084	0.319596
SYCE1L	523.562	191.975	1.44707	0.0290889	0.284001
KCNE4	522.47	240.02	1.12177	8.22467e-05	0.00476729
UPK1A	517.806	150.592	1.78176	5.34169e-07	6.05878e-05
GOLT1A	517.4	177.92	1.5397	0.000494783	0.0205283
CPT1C	510.069	211.255	1.27113	0.0202212	0.244585
SLC22A18AS	508.405	228.746	1.15267	0.0238478	0.258417
NRGN	505.226	248.201	1.02527	0.0295331	0.286411
INHBA	504.884	121.533	2.05426	3.81365e-09	6.91104e-07
IL15RA	502.116	198.923	1.33598	0.000109882	0.00607858
CRYAB	484.211	181.725	1.41433	0.0105624	0.175934
INHA	480.269	200.212	1.26255	0.0155041	0.217028
FUOM	476.814	197.654	1.26972	0.00343322	0.0853831
TWIST1	462.955	226.091	1.03378	0.0146912	0.209993
INHBE	461.108	214.072	1.10667	0.00395722	0.0939601
EXOC3L2	446.114	184.22	1.27505	0.00028838	0.0135316
MUC12	429.922	196.673	1.12818	0.0135624	0.203642
IMMP1L	423.722	192.804	1.13565	0.00745211	0.14224
MISP3	422.533	184.628	1.19386	0.0285019	0.282934
RORA	417.072	169.358	1.30025	0.00228068	0.0649046
HES7	416.328	84.9654	2.29337	3.73631e-05	0.00257234
PTAFR	412.003	185.16	1.15342	9.98718e-09	1.64019e-06
C5orf38	402.005	170.212	1.23993	0.0379063	0.31237
EGR3	386.107	12.4639	4.95826	2.48855e-21	1.30782e-18
KREMEN2	370.458	170	1.12319	0.0204878	0.245822
ATP6V1C2	361.187	52.7368	2.77619	0.000493224	0.0205176
NKX2-8	352.803	134.43	1.39169	0.00315339	0.0811033
SAP25	349.708	147.644	1.24378	0.0252719	0.268307
SFRP5	346.466	169.128	1.03497	0.00160047	0.0501649
POU2F2	345.374	156.939	1.13779	0.0218241	0.249633
DNAJC25-GNG10	343.797	51.1397	2.74523	0.000378592	0.0165343
S1PR2	338.424	167.239	1.01527	0.000537363	0.0217232
SPRY3	333.08	165.838	1.00692	0.00578576	0.120108
TCAF2	321.005	93.0182	1.78828	0.00118798	0.0400102
RPS10-NUDT3	318.485	124.771	1.35161	0.0158655	0.218842
B3GNT7	317.475	151.913	1.06249	0.000180006	0.00917989
SBK2	315.019	104.994	1.58455	9.7817e-05	0.00552754
TREM1	301.283	72.415	2.05722	9.3459e-13	2.41553e-10
NKAIN1	291.812	84.7434	1.78663	1.17006e-06	0.000126351
IGFL1	290.476	86.0691	1.75361	2.16538e-05	0.00164924
PPP1R3G	282.147	76.2233	1.88882	0.00108517	0.0374372
RAB3A	278.209	91.391	1.60274	0.000170268	0.00871575
STAC3	270.096	111.275	1.27986	0.023037	0.255026
MAP6D1	265.893	129.875	1.03478	0.00059328	0.023358
C4orf47	255.247	45.2308	2.49737	3.20633e-07	3.80082e-05
CCER2	250.862	124.098	1.01517	0.048298	0.337185
CHST13	242.383	119.392	1.02124	0.0412464	0.320614
ICAM5	241.366	84.4923	1.51676	5.06443e-09	8.87175e-07
ISM2	240.483	72.22	1.73246	0.000515108	0.0211718
TPBGL	238.543	65.3485	1.87019	4.54477e-09	8.05088e-07
NIM1K	233.79	66.0356	1.82317	5.54103e-05	0.00353683
CRABP2	230.949	95.4567	1.2755	0.00620897	0.125985
CHURC1-FNTB	228.506	73.3155	1.64291	3.0289e-05	0.0021608
ACAP1	228.112	109.559	1.05961	0.0126418	0.195594
GCNT4	225.387	111.307	1.01833	0.00111473	0.037982
GPR3	222.506	92.7462	1.26319	1.83634e-07	2.27967e-05
TNF	220.655	86.1488	1.35384	5.1568e-06	0.000478247
SPEF1	218.625	83.9333	1.38093	0.0233292	0.256849
CATSPER1	217.966	100.556	1.11567	0.0398132	0.318142
SOX17	216.484	95.7371	1.17743	0.0217468	0.249633
TMEM88	214.709	58.9025	1.86653	0.000820292	0.0300063
PAG1	209.659	85.384	1.29763	0.0131983	0.200428
SEMA4A	208.791	75.8918	1.46196	0.0122703	0.192491
CRLF2	207.428	98.7372	1.07091	3.41592e-05	0.00237248
CLDND2	206.668	81.892	1.33469	0.02833	0.28269
ATP6V0D2	205.56	56.7044	1.85848	4.00411e-06	0.000382599
RIPPLY1	205.448	97.3082	1.07806	0.00488918	0.108675
AATK	203.396	101.079	1.00777	0.0128098	0.19702
FCMR	203.287	77.367	1.39524	0.00709219	0.138901
LOC100287036	203.015	27.5935	2.87533	6.56589e-09	1.11309e-06
EIF5AL1	200.087	85.4813	1.22658	0.0450684	0.330884
GAL	198.557	88.5078	1.16495	0.0458866	0.332161
CHGA	197.737	96.3426	1.03827	0.0027361	0.0731141
FAM83A	195.437	91.6182	1.09362	0.0169048	0.22444
KLHL35	193.549	67.9173	1.51031	0.0103964	0.174744
RASD1	193.138	49.8059	1.95817	0.000246314	0.0120713
NAGS	189.646	80.1185	1.24369	0.0131057	0.199732
GAD1	188.18	81.1279	1.21502	0.00447775	0.102462
RCOR2	182.812	88.9301	1.04011	0.0112209	0.181619
LRRC73	178.854	59.9034	1.57606	0.0117084	0.187025
EDN2	163.709	58.3498	1.48646	0.000320773	0.0144909
S100A8	161.734	38.2807	2.07812	0.000308496	0.0141759
ODF3L1	160.511	43.7885	1.87207	5.79997e-09	1.00486e-06
CCR10	156.641	67.9259	1.20369	0.0438541	0.328807
HBQ1	153.657	59.8963	1.35775	0.0495845	0.340187
CSTA	152.761	56.3554	1.43791	0.0215457	0.249597
SLC11A1	150.561	43.5389	1.79311	0.00109932	0.0378411
FCRLB	149.668	69.1767	1.11423	0.038178	0.312837
SELE	149.505	62.4909	1.25933	0.0239431	0.258595
LRRC26	149.357	53.9349	1.46986	0.0340668	0.301232
C11orf96	147.686	43.7632	1.75612	0.00708721	0.138901
SYNGR4	147.24	66.0124	1.15596	0.0265268	0.272299
TAS2R20	146.901	63.7244	1.20624	0.000119159	0.00647812
CNIH2	146.756	65.6088	1.16292	0.00824537	0.153117
PTX3	146.72	68.2756	1.10413	0.000653696	0.0250758
PCDHGA11	146.308	24.7989	2.56105	0.000291194	0.0135827
IZUMO4	142.479	55.5482	1.35813	0.0263653	0.272299
RSC1A1	139.821	49.7374	1.48955	0.0211625	0.24825
GDPD3	139.275	60.0343	1.21466	0.0198705	0.241913
SYT5	136.33	29.5869	2.20048	0.000475942	0.0199567
HCAR2	133.914	19.3314	2.79738	4.46542e-10	9.2634e-08
KLK10	131.16	61.9391	1.08276	0.00258046	0.0706312
CIART	131.117	48.0987	1.44603	0.00130452	0.0427589
AANAT	128.732	52.0542	1.30861	0.00535974	0.115749
TMPRSS3	128.684	48.2545	1.41952	0.00691871	0.136351
TUBAL3	124.931	60.5034	1.04541	0.0230257	0.255026
PRTN3	123.233	40.8198	1.5913	0.0440841	0.329398
VAX1	122.746	47.0554	1.38264	0.0169162	0.22444
LY6D	122.147	44.8939	1.44361	0.0371135	0.310227
NOD2	121.594	47.2466	1.36407	0.0481651	0.337185
ACHE	120.402	47.4475	1.34447	0.0173764	0.226223
PCK1	120.351	20.088	2.57708	3.80204e-07	4.47336e-05
TMEM191C	117.979	39.771	1.56721	0.00513033	0.112496
PRPH	116.851	52.862	1.14003	0.00173827	0.0532147
S1PR4	112.617	44.8114	1.32772	0.00325399	0.0826446
ELANE	112.009	34.4397	1.69886	0.0158544	0.218842
MAGED4	108.506	4.51302	4.57551	0.00026851	0.0128283
MAPK15	106.717	39.0534	1.4488	0.00197281	0.058575
ARHGAP11A-SCG5	104.317	37.9902	1.45653	0.0461145	0.333007
NXNL2	102.727	38.0958	1.42809	3.19e-05	0.00225531
CCL22	101.676	36.5457	1.47889	0.000938641	0.0333302
LOC101928841	100.475	43.8101	1.20054	0.00725634	0.1402
BTBD16	100.361	43.5372	1.20564	0.0109528	0.17969
C2CD4A	98.6471	33.75	1.54462	0.000690852	0.0261826
CREB3L1	98.3583	48.9324	1.00527	0.0207614	0.247211
SOWAHD	98.3353	34.7361	1.50065	0.0379982	0.31237
MRGPRX3	93.8656	36.3024	1.36965	0.00176919	0.0538475
MAK	93.4398	42.3425	1.14406	0.00349644	0.0866537
KISS1R	93.1184	23.238	2.00038	0.00564768	0.118722
PRSS36	91.1766	38.1772	1.25552	0.0258489	0.271147
NPW	90.6108	20.0264	2.17978	0.0390575	0.315138
SPINK1	88.9718	26.1188	1.77057	0.000996588	0.034884
APOD	88.4098	30.2162	1.5515	0.0429329	0.325021
PTGES3L	88.0097	40.7981	1.10738	0.0437147	0.328463
CDC42EP5	83.1371	21.5033	1.95697	0.00231203	0.0656784
CHRM4	82.552	28.1396	1.55774	7.21848e-05	0.00432725
H2AC20	80.8858	30.6944	1.39915	0.0367198	0.309376
CCL4	79.5826	36.9851	1.1054	0.0105564	0.175934
SNCB	78.5537	16.3672	2.25592	0.0346914	0.30395
SHBG	77.7953	34.2735	1.17985	0.0429163	0.325021
SIGLEC10	76.6518	33.3358	1.20571	0.0324337	0.29568
NME8	76.2813	37.4429	1.02436	0.0386392	0.313367
CGB7	75.0002	26.9788	1.4747	0.0161239	0.21974
AZU1	73.35	24.8646	1.56219	0.0356727	0.305385
HPCAL4	71.6467	32.0433	1.16619	0.0369683	0.310187
CYP26A1	68.3635	30.0376	1.18734	0.0074491	0.14224
NGF	67.196	17.2551	1.96386	0.000267765	0.0128283
EGR2	65.8297	17.6611	1.90445	0.00569455	0.119526
CD300C	65.5356	25.6675	1.34891	0.0263095	0.272299
SPNS3	64.1988	16.0985	2.00049	0.0254179	0.269132
DSCAML1	63.7485	30.1967	1.07657	0.0229012	0.254268
CYP1A1	62.7564	15.1468	2.05096	0.00314267	0.0809596
HCAR3	62.5758	1.11613	5.80576	7.54931e-09	1.25287e-06
BHMG1	62.2881	17.2572	1.85432	0.000522599	0.0212902
ANGPTL6	61.3834	22.0825	1.47558	0.0405278	0.319596
DEFB1	59.4471	17.267	1.77824	0.0387779	0.313917
PCDHGA9	58.7535	12.1209	2.2774	0.0155311	0.217028
MESP2	58.3098	19.2032	1.59692	0.00937707	0.165925
DLEC1	56.2584	22.8643	1.29838	0.0207812	0.247211
PRDM12	55.2893	19.6663	1.49073	0.01907	0.237018
CXCR2	54.8491	22.4113	1.29409	0.0339797	0.300887
H4C11	54.307	26.8106	1.01665	0.0464746	0.333054
HPCA	54.1163	18.2957	1.57282	0.00851923	0.156754
CCL8	53.0321	16.1788	1.71501	0.00687498	0.136351
HAND1	52.7602	10.8064	2.29469	0.049068	0.338707
CFAP65	52.5557	19.0721	1.46139	0.0314047	0.291658
NAT16	51.7581	14.5145	1.8237	0.00546783	0.116801
NEFM	51.6317	25.1461	1.03424	0.0304891	0.289431
ACAN	51.5565	24.2047	1.09249	0.0287313	0.282934
DRC1	50.5314	11.8993	2.08204	0.0031912	0.0814118
C7orf65	50.4003	23.8353	1.07769	0.0333317	0.299093
WDR93	50.2169	18.4661	1.44583	0.0204009	0.245805
RIPPLY3	49.4816	20.8498	1.24458	0.042554	0.323945
RAB6D	48.889	17.5193	1.47811	0.0322669	0.29493
PRIMA1	47.6557	21.0154	1.18157	0.0107785	0.177755
H2BC11	47.6532	19.0798	1.31815	0.0361834	0.307198
PGLYRP2	47.0471	17.8612	1.39607	0.01947	0.240379
FOLR1	46.657	12.9011	1.86191	0.00445172	0.102163
UGT1A5	46.5441	17.8612	1.38088	0.0182126	0.232864
KLHL30	45.4946	13.9531	1.70379	0.00436476	0.100856
RNF223	44.5546	6.04858	2.87573	0.00486258	0.108675
NOG	43.6782	9.77658	2.15793	0.00110168	0.0378411
ART5	42.363	14.4831	1.54978	0.0477743	0.336972
LCE3D	42.2282	11.3764	1.89002	0.0313359	0.291658
C2CD4B	41.6765	6.84764	2.60785	0.0157217	0.218026
ISLR2	40.1206	12.8348	1.65343	0.0292136	0.284648
PYY	38.6739	7.69207	2.3345	0.00337663	0.0847707
AURKC	38.5643	6.80237	2.49667	0.0215236	0.249597
HFM1	37.9203	12.9513	1.53886	0.0159253	0.218994
GCGR	37.5174	4.19543	3.1589	0.000132978	0.00701182
FAM47E-STBD1	36.3976	0	7.87375	0.001215	0.0406703
LRRC10B	35.7338	14.7829	1.2708	0.0200566	0.243485
DUSP13	34.6767	11.1644	1.6329	0.0273194	0.277167
HOXD1	34.6424	6.32793	2.44038	0.0314634	0.291658
GIMAP1-GIMAP5	33.5195	2.51265	3.70821	0.0137954	0.204801
C1orf61	32.5579	2.67925	3.58239	0.000676591	0.0258242
AKNAD1	29.9479	5.68247	2.41015	0.0400054	0.318355
BTG4	28.7271	5.3849	2.41793	0.0411342	0.320614
SLC9B1	28.0567	1.92545	3.85508	0.000296606	0.0137943
EGR4	27.9359	3.02377	3.19606	0.000398992	0.0173292
PPP2R2B	27.7329	10.8199	1.35427	0.0228204	0.254005
PNCK	27.6983	3.29284	3.06734	0.0275349	0.278404
MT3	27.5479	1.00506	4.74391	0.0346718	0.30395
CXCL17	27.0676	3.27555	3.0361	0.00584999	0.121038
KCNN2	24.8045	9.25571	1.42149	0.0464637	0.333054
OSM	24.1738	1.22719	4.34973	0.00262932	0.0710971
IL24	23.1878	0	7.22393	8.07283e-05	0.00469654
ATF7-NPFF	22.0736	0	7.15194	0.0407993	0.319596
MUC22	21.4872	2.01012	3.38327	0.0266134	0.272299
POM121L2	21.0137	4.88446	2.11208	0.0443973	0.329918
PCDH19	20.4987	3.67456	2.48443	0.0168228	0.22444
TRIM15	19.6275	4.39116	2.14985	0.010306	0.173967
ZP1	19.6034	3.31275	2.5589	0.0264842	0.272299
GASK1A	19.5685	2.48352	2.97169	0.00721165	0.139851
LBHD2	18.6913	0	6.91188	0.00678762	0.135064
CNNM3-DT	17.2737	4.42835	1.95692	0.0173629	0.226223
PITX3	16.5775	1.73077	3.26686	0.0498461	0.340648
RAET1L	14.3247	1.06059	3.72353	0.00922226	0.163921
ARMS2	14.0497	1.00506	3.74439	0.0154593	0.216843
LANCL3	12.9637	1.25632	3.32303	0.0498271	0.340648
TMEM270	12.0888	0	6.2839	0.00102926	0.035901
RSPO4	11.3848	0	6.19672	0.000647593	0.0249744
KISS1	11.1917	0	6.1717	0.0322237	0.29493
C5orf47	10.2265	0	6.04179	0.00204004	0.0600061
PPP1R27	8.63263	0	5.79755	0.00488383	0.108675
MORN5	8.22646	0	5.72817	0.00416038	0.0971742
POU5F1B	6.63738	0	5.41883	0.0159313	NA
XG	5.47303	0	5.14046	0.0275648	NA
PXT1	5.06991	0	5.03036	0.030121	NA
MAGEA2B	4.71613	0	4.92513	0.0380986	NA
CFAP100	4.29673	0	4.79146	0.0489541	NA
